# Supplementary material for: Efficacy of an unmodified bivalent mRNA vaccine against SARS-CoV-2 variants in female small animal models
Source: Nat Commun. 2023 Feb 13;14:816. doi: 10.1038/s41467-023-36110-1 (PMC9924835; doi:10.1038/s41467-023-36110-1)
Supplement: Supplementary file 3 — Source Data [file 41467_2023_36110_MOESM3_ESM.xlsx]

## Sheet: Figure 1a
Figure 1a	Survival	Beta
	Sham	CV2CoV	CV2CoV.351	CV2CoV.617.2	CV2CoV.351/ CV2CoV.617.2
5	1
5	1
5	1
5	1
6	1
6	1
6	1
7	1
7	1
10		0
10		0
10		0
10		0
10		0
10		0
10		0
10		0
10		0
10		0
10			0
10			0
10			0
10			0
10			0
10			0
10			0
10			0
10			0
10			0
10				0
10				0
10				0
10				0
10				0
10				0
10				0
10				0
10				0
10				0
10					0
10					0
10					0
10					0
10					0
10					0
10					0
10					0
10					0
10					0

## Sheet: Figure 1b
Figure 1b	Survival	Delta
	Sham	CV2CoV	CV2CoV.351	CV2CoV.617.2	CV2CoV.351/ CV2CoV.617.2
7	1
7	1
8	1
8	1
8	1
8	1
10	0
10	0
10	0
10		0
10		0
10		0
10		0
10		0
10		0
10		0
10		0
10			0
10			0
10			0
10			0
10			0
10			0
10			0
10				0
10				0
10				0
10				0
10				0
10				0
10					0
10					0
10					0
10					0
10					0
10					0
10					0
10					0

## Sheet: Figure 1c
Figure 1c	viral load oral swab
CV2CoV	Sham	CV2CoV.351	CV2CoV.617.2	CV2CoV.351/CV2CoV617.2	CV2CoV	CV2CoV.351	CV2CoV.617.2	CV2CoV.351/ CV2CoV.617.2	Sham
1	1	1	1	1	1	1	1	1	127.187
1	650.196	1	1	1	1	1	1	1	116.606
1	22709.7	1	1	1	1	1	1	1	792.009
1	2521.04	1	1	1	1	1	1	1	1
1	316.042	1	1	1	1	1	1	1	1
104.042	1011.71	1	1	1	1	1	1	1	428.723
	923.105	1	1	1	1	1		1	1
	6470.06	1			1			1	290.253
	226.961								142.897

## Sheet: Figure 1d
Figrue 1d	viral load conchae
CV2CoV	Sham	CV2CoV.351	CV2CoV.617.2	CV2CoV.351/CV2CoV617.2	CV2CoV	CV2CoV.351	CV2CoV.617.2	CV2CoV.351/ CV2CoV.617.2	Sham
184.782	579.935	1119.47	11538.9	1	1	581.518	1	1	24871
2329.75	22606.3	7.04499	243.742	87.8157	1	137.137	1	1	165453
5016.95	465489	546.203	1371.31	68.4338	388.516	1	1	1	54498.8
4054.32	110128	1	71.8811	3454.1	1	1	1	1	13208.5
1	15977	107.966	553.117	210.916	1	1	1	1	83855.7
1	195697	1	584.391	146.764	1	156.014	1	1	12456.4
	990999	718.051	88.7551	489.27	196.707	1		156.922	32845.7
	60819.3	155.369			389.314			1	15060.8
	14268.3								88993.9

## Sheet: Figure 1e
Figrue 1e	viral load lung
CV2CoV	Sham	CV2CoV.351	CV2CoV.617.2	CV2CoV.351/CV2CoV617.2	CV2CoV	CV2CoV.351	CV2CoV.617.2	CV2CoV.351/ CV2CoV.617.2	Sham
1	30268.2	1	1	1	1	1	1	1	419.256
1	1	1	1	1	1	1	1	1	1
1	6.48379e+07	1	1	1	1	1	1	1	10.7769
1	296987127	1	1	1	1	1	1	1	1
1	69.4822	1	1	1	1	1	1	1	1
1	114823	1	1	1	1	1	1	1	2917.74
	5.93409e+07	1	1	1	1	1		1	1
	444026	1			1			1	55830.3
	1								449595

## Sheet: Figure 2a
Figure 2a	nAB pre-challenge
CV2CoV	CV2CoV.351	CV2CoV.617.2	CV2CoV.351/CV2CoV617.2	CV2CoV	CV2CoV.351	CV2CoV.617.2	CV2CoV.351/ CV2CoV.617.2
203.2	1024	32	1290.2	256	128	4096	6502
406.4	812.7	812.7	322.5	645	4096	5160.6	3250.8
40.32	6502	128	1290.2	2048	4096	10321.3	4096
128	2580.3	1024	4096	64	512	10321.3
161.3	512	322.5	2580.3	4096	322.5	3251	2580.3
1024	256	1290.2	406.4	64	2580.3	5160.8	4096
203.2	645.1	1625.5	1625.5	1024	512	10321.3	10321.3
80.6	2580.3	256	4096	512	406.4	2048	3251
	1024	101.6	3251	1024	512		3251
	3251			256			10321.3

## Sheet: Figure 2b
Figure 2b	nAB post-challenge
CV2CoV	CV2CoV.351	CV2CoV.617.2	CV2CoV.351/CV2CoV617.2	CV2CoV	CV2CoV.351	CV2CoV.617.2	CV2CoV.351/ CV2CoV.617.2
203.2	406.4	256	5160.6	3251	20.16	3251	2048
64	512	128	1024	2580.3	406.4	4096	10321.2
161.3	3251	812.7	2580.3	64	512	6502	2048
812.7	406.4	256	1024	4096	2048	5160.8	5160.8
161.3	322.5	512	406.4	128	512	3251	4096
	512	64	1024	645.1	512	2580.4	16384
	1290.2	101.6	2580.3	322.5	512		2580.3
	1625.5			322.5			6502

## Sheet: Figure 2c
Figure 2c	surrogate Elisa omicron BA.1
CV2CoV	CV2CoV.351	CV2CoV.617.2	CV2CoV.351/ CV2CoV.617.2
	8.2191	83.9031	74.027
82.3727	65.4647	41.9176	66.1657
0	7.76034	35.4106	75.8326
1.13588	70.8304	58.9981	68.1622
0.673456	40.4239	37.1685	42.5342
0	75.0362	38.1448	70.8744
0	4.93807	47.43	62.6938
76.6841	10.7588	14.7041	86.6813
0	32.2507	26.2428	42.7103
62.3268	61.8387	37.7668	48.9605
17.9998	70.4413	20.2386	39.8624
29.7807	80.8019	58.7081	69.0614
0	66.7713	51.8782	81.0001
0	47.9622	32.9957	67.3878
0	2.20387		86.351
	42.2589		67.1126
9.82659	54.3224
	57.4236	14.4509	55.996

## Sheet: Figure 2d
Figure 2d	variant comparison
	CV2CoV								CV2CoV.617.2								CV2CoV/CV2CoV.617.2								CV2CoV.351/CV2CoV.617.2
Delta	1290.2	1290.2	2580.3	512	128	1625.5	2048	4096	4096	3251	2048	1290.2	2580.3	2580.3	8192	2580.3	2048	6502	10321.3	6502	1290.2	1024	2048	812.7	3251	812.7	6502	80.6	5160.6	6502	2048	1625.5
Omicron BA.1	161.3	161.3	80.6	128	101.6	1290.2	2048	2580.3	645.1	1625.5	1290.2	512	8192	64	3251	16	645.4	64	3251	2048	322.5	101.6	645.1	25.4	5160.6	1625.5	6502	161.3	2580.3	6502	4096	5160.6

## Sheet: Figure 2e
Figure 2e	nAb rats vs omicron BA.1
	2µg CV2CoV.351	8µg CV2CoV.351	20µg CV2CoV.351	2µg CV2CoV.617.2	8µg CV2CoV.617.2	20µg CV2CoV.617.2
	161.3	512	812.7	16	64	812.7
	4096	2580.3	812.7	32	40.32	406.4
	3251	322.5	812.7	16	4096	1625.5
	2048	2580.3	1024	16	16	3251
	512	1625.5	256	2580.3	203.2	3251
	1024	4096	4096	32	32	25.4
				812.7	812.7	80.6
				16	512	645.1

[truncated: 29 more sheets: Figure 2f, Figure 3a, Figure 3b, Figure 3c, Figure 3d, Figure 3e, Figure 3f, Figure 3g, Figure 3h, Figure 3i, Figure 3j, Figure S1a, Figure S1b, Figure S1c, Figure S3a, Figure S3b, Figure S3c, Figure S3d, Figure S3e, Figure S3f …]
